# Supplementary material for: Loss of Myostatin Alters Gut Microbiota and Carbohydrate Metabolism to Influence the Gut–Muscle Axis in Cattle
Source: Vet Sci. 2025 Jun 7;12(6):560. doi: 10.3390/vetsci12060560 (PMC12197488; doi:10.3390/vetsci12060560)
Supplement: Supplementary file 1 [file vetsci-12-00560-s001.zip]

Archive with 2 entries (2 files):
- Animal Ethics Approval Document.pdf
- supplement file_R1.pdf
